# Supplementary material for: A 35-gene signature discriminates between rapidly- and slowly-progressing glioblastoma multiforme and predicts survival in known subtypes of the cancer
Source: BMC Cancer. 2018 Apr 3;18:377. doi: 10.1186/s12885-018-4103-5 (PMC5883543; doi:10.1186/s12885-018-4103-5)
Supplement: Supplementary file 1 — Workflow of the modified SVM-RFE used for selecting a set of genes that discriminated between rapidly-progressing and slow-progressing GBM patients. (XLSX 66.7 kb) [file 12885_2018_4103_MOESM1_ESM.xlsx]

## Sheet: SampleDescriptrion.txt
SampleID	Sample Class	Time to Death	Survival Status?	Time to Progression (days)	Progression Status?	MGMT Status	GBM Subtype
TCGA.02.0007.01	Slow Progressing	705	1	518	Yes	UNMETHYLATED	Proneural
TCGA.02.0023.01	Slow Progressing	612	1	435	Yes	NA	Classical
TCGA.02.0025.01	Slow Progressing	1300	1	656	Yes	NA	Mesenchymal
TCGA.02.0026.01	Slow Progressing	748	1	462	Yes	NA	Proneural
TCGA.02.0034.01	Slow Progressing	430	1	386	Yes	UNMETHYLATED	Mesenchymal
TCGA.02.0057.01	Slow Progressing	604	1	473	Yes	UNMETHYLATED	Neural
TCGA.02.0083.01	Slow Progressing	691	1	463	Yes	METHYLATED	Neural
TCGA.02.0089.01	Slow Progressing	516	1	358	Yes	METHYLATED	Neural
TCGA.02.0102.01	Slow Progressing	822	1	450	Yes	UNMETHYLATED	Classical
TCGA.02.0290.01	Slow Progressing	485	1	374	Yes	NA	Classical
TCGA.02.0332.01	Slow Progressing	782	1	438	Yes	NA	Mesenchymal
TCGA.02.0337.01	Slow Progressing	764	1	691	Yes	NA	Mesenchymal
TCGA.06.0132.01	Slow Progressing	771	1	482	Yes	NA	Neural
TCGA.06.0137.01	Slow Progressing	812	1	487	Yes	UNMETHYLATED	Classical
TCGA.06.0138.01	Slow Progressing	737	1	394	Yes	NA	Neural
TCGA.06.0146.01	Slow Progressing	611	1	530	Yes	NA	Proneural
TCGA.06.0168.01	Slow Progressing	598	1	461	Yes	NA	Mesenchymal
TCGA.06.0185.01	Slow Progressing	1126	0	711	Yes	NA	Neural
TCGA.06.0879.01	Slow Progressing	699	0	699	Yes	METHYLATED	Classical
TCGA.12.0616.01	Slow Progressing	448	1	398	Yes	NA	Proneural
TCGA.12.0670.01	Slow Progressing	790	1	379	Yes	METHYLATED	Neural
TCGA.12.0772.01	Slow Progressing	1638	1	607	Yes	NA	Mesenchymal
TCGA.12.1600.01	Slow Progressing	448	1	404	Yes	UNMETHYLATED	Classical
TCGA.12.3651.01	Slow Progressing	386	1	358	Yes	METHYLATED	Neural
TCGA.12.5295.01	Slow Progressing	454	1	399	Yes	METHYLATED	Neural
TCGA.16.1062.01	Slow Progressing	646	1	518	Yes	METHYLATED	Classical
TCGA.16.1063.01	Slow Progressing	425	1	369	Yes	UNMETHYLATED	Neural
TCGA.19.5956.01	Slow Progressing	198	0	647	Yes	UNMETHYLATED	Proneural
TCGA.26.5133.01	Slow Progressing	452	0	370	Yes	UNMETHYLATED	Proneural
TCGA.27.2518.01	Slow Progressing	753	1	539	Yes	UNMETHYLATED	Neural
TCGA.27.2523.01	Slow Progressing	489	1	402	Yes	METHYLATED	Classical
TCGA.32.1970.01	Slow Progressing	468	1	408	Yes	UNMETHYLATED	Classical
TCGA.32.1973.01	Slow Progressing	641	1	507	Yes	METHYLATED	Proneural
TCGA.32.2494.01	Slow Progressing	632	1	488	Yes	METHYLATED	Mesenchymal
TCGA.76.6282.01	Slow Progressing	519	1	458	Yes	UNMETHYLATED	Mesenchymal
TCGA.02.0039.01	Rapid Progressing	320	1	102	Yes	NA	Mesenchymal
TCGA.02.0051.01	Rapid Progressing	459	1	89	Yes	NA	Mesenchymal
TCGA.02.0054.01	Rapid Progressing	199	1	72	Yes	METHYLATED	Mesenchymal
TCGA.02.0086.01	Rapid Progressing	268	1	97	Yes	METHYLATED	Mesenchymal
TCGA.02.0111.01	Rapid Progressing	705	1	74	Yes	NA	Mesenchymal
TCGA.02.0115.01	Rapid Progressing	476	1	91	Yes	METHYLATED	Neural
TCGA.02.0330.01	Rapid Progressing	484	1	120	Yes	NA	Mesenchymal
TCGA.06.0127.01	Rapid Progressing	121	1	91	Yes	NA	Classical
TCGA.06.0133.01	Rapid Progressing	435	1	78	Yes	UNMETHYLATED	Neural
TCGA.06.0147.01	Rapid Progressing	541	1	92	Yes	METHYLATED	Mesenchymal
TCGA.06.0169.01	Rapid Progressing	100	1	92	Yes	UNMETHYLATED	Mesenchymal
TCGA.06.0171.01	Rapid Progressing	399	1	117	Yes	NA	Neural
TCGA.06.0174.01	Rapid Progressing	98	1	47	Yes	NA	Proneural
TCGA.06.0176.01	Rapid Progressing	1562	0	41	Yes	NA	Mesenchymal
TCGA.06.0190.01	Rapid Progressing	317	1	88	Yes	NA	Mesenchymal
TCGA.06.0211.01	Rapid Progressing	360	1	53	Yes	NA	Classical
TCGA.06.0646.01	Rapid Progressing	175	1	90	Yes	NA	Proneural
TCGA.06.0745.01	Rapid Progressing	239	1	92	Yes	NA	Proneural
TCGA.06.5412.01	Rapid Progressing	138	1	88	Yes	METHYLATED	Mesenchymal
TCGA.06.5858.01	Rapid Progressing	187	0	97	Yes	METHYLATED	Mesenchymal
TCGA.08.0246.01	Rapid Progressing	127	1	103	Yes	NA	Classical
TCGA.08.0346.01	Rapid Progressing	256	1	75	Yes	NA	Mesenchymal
TCGA.08.0347.01	Rapid Progressing	782	1	59	Yes	NA	Proneural
TCGA.08.0349.01	Rapid Progressing	298	1	93	Yes	NA	Neural
TCGA.08.0524.01	Rapid Progressing	221	1	61	Yes	NA	Proneural
TCGA.12.0775.01	Rapid Progressing	232	1	94	Yes	NA	Mesenchymal
TCGA.12.0780.01	Rapid Progressing	452	1	91	Yes	NA	Classical
TCGA.12.0828.01	Rapid Progressing	272	1	13	Yes	METHYLATED	Neural
TCGA.12.1095.01	Rapid Progressing	482	1	96	Yes	UNMETHYLATED	Mesenchymal
TCGA.12.1599.01	Rapid Progressing	781	1	89	Yes	METHYLATED	Neural
TCGA.12.3648.01	Rapid Progressing	819	1	86	Yes	METHYLATED	Classical
TCGA.14.0789.01	Rapid Progressing	342	1	105	Yes	METHYLATED	Mesenchymal
TCGA.14.1456.01	Rapid Progressing	1246	0	98	Yes	METHYLATED	Proneural
TCGA.14.1825.01	Rapid Progressing	232	1	82	Yes	UNMETHYLATED	Proneural
TCGA.14.4157.01	Rapid Progressing	104	0	96	Yes	METHYLATED	Proneural
TCGA.19.1790.01	Rapid Progressing	154	1	88	Yes	UNMETHYLATED	Mesenchymal
TCGA.27.1838.01	Rapid Progressing	350	1	119	Yes	UNMETHYLATED	Mesenchymal
TCGA.27.2528.01	Rapid Progressing	480	1	72	Yes	METHYLATED	Classical
TCGA.28.1750.01	Rapid Progressing	254	0	116	Yes	UNMETHYLATED	Mesenchymal
TCGA.28.1760.01	Rapid Progressing	143	0	105	Yes	UNMETHYLATED	Classical
TCGA.28.2506.01	Rapid Progressing	205	0	84	Yes	METHYLATED	Neural
TCGA.28.2513.01	Rapid Progressing	222	0	75	Yes	UNMETHYLATED	Mesenchymal
TCGA.32.5222.01	Rapid Progressing	165	0	118	Yes	METHYLATED	Proneural
TCGA.76.4925.01	Rapid Progressing	146	1	88	Yes	METHYLATED	Proneural
TCGA.76.4926.01	Rapid Progressing	138	1	34	Yes	UNMETHYLATED	Classical
TCGA.76.4931.01	Rapid Progressing	279	1	112	Yes	UNMETHYLATED	Classical
TCGA.76.6192.01	Rapid Progressing	100	1	76	Yes	UNMETHYLATED	Proneural
TCGA.76.6193.01	Rapid Progressing	82	1	64	Yes	UNMETHYLATED	Mesenchymal
TCGA.02.0004.01	Progression Free & Overall Survival	345	1	314	Yes	NA	Mesenchymal
TCGA.02.0010.01	Progression Free & Overall Survival	1077	1	351	Yes	UNMETHYLATED	Proneural
TCGA.02.0011.01	Progression Free & Overall Survival	630	1	145	Yes	METHYLATED	Proneural
TCGA.02.0014.01	Progression Free & Overall Survival	2512	1	2243	Yes	UNMETHYLATED	Proneural
TCGA.02.0021.01	Progression Free & Overall Survival	2362	1	255	Yes	METHYLATED	Classical
TCGA.02.0027.01	Progression Free & Overall Survival	370	1	257	Yes	METHYLATED	Classical
TCGA.02.0028.01	Progression Free & Overall Survival	2755	1	1921	Yes	METHYLATED	Proneural
TCGA.02.0038.01	Progression Free & Overall Survival	326	1	239	Yes	UNMETHYLATED	Classical
TCGA.02.0043.01	Progression Free & Overall Survival	557	1	282	Yes	METHYLATED	Classical
TCGA.02.0052.01	Progression Free & Overall Survival	383	1	204	Yes	UNMETHYLATED	Neural
TCGA.02.0058.01	Progression Free & Overall Survival	254	1	172	Yes	METHYLATED	Proneural
TCGA.02.0060.01	Progression Free & Overall Survival	183	1	183	Yes	METHYLATED	Proneural
TCGA.02.0069.01	Progression Free & Overall Survival	873	0	873	Yes	METHYLATED	Proneural
TCGA.02.0074.01	Progression Free & Overall Survival	310	1	154	Yes	UNMETHYLATED	Proneural
TCGA.02.0075.01	Progression Free & Overall Survival	634	1	336	Yes	METHYLATED	Mesenchymal
TCGA.02.0080.01	Progression Free & Overall Survival	2729	1	2339	Yes	METHYLATED	Proneural
TCGA.02.0085.01	Progression Free & Overall Survival	1561	1	976	Yes	METHYLATED	Mesenchymal
TCGA.02.0116.01	Progression Free & Overall Survival	1489	1	1231	Yes	UNMETHYLATED	Mesenchymal
TCGA.02.0289.01	Progression Free & Overall Survival	432	1	245	Yes	NA	Classical
TCGA.02.0317.01	Progression Free & Overall Survival	372	1	238	Yes	NA	Classical
TCGA.02.0325.01	Progression Free & Overall Survival	323	1	284	Yes	NA	Proneural
TCGA.02.0422.01	Progression Free & Overall Survival	441	1	125	Yes	NA	Classical
TCGA.02.0432.01	Progression Free & Overall Survival	1433	1	1053	Yes	NA	Proneural
TCGA.02.0440.01	Progression Free & Overall Survival	345	1	212	Yes	NA	Proneural
TCGA.02.2466.01	Progression Free & Overall Survival	511	1	128	Yes	UNMETHYLATED	Proneural
TCGA.02.2470.01	Progression Free & Overall Survival	393	1	183	Yes	UNMETHYLATED	Mesenchymal
TCGA.02.2485.01	Progression Free & Overall Survival	470	0	186	Yes	UNMETHYLATED	Classical
TCGA.06.0125.01	Progression Free & Overall Survival	1448	1	797	Yes	METHYLATED	Classical
TCGA.06.0128.01	Progression Free & Overall Survival	691	1	190	Yes	METHYLATED	Proneural
TCGA.06.0129.01	Progression Free & Overall Survival	1024	1	148	Yes	METHYLATED	Proneural
TCGA.06.0130.01	Progression Free & Overall Survival	394	1	244	Yes	UNMETHYLATED	Mesenchymal
TCGA.06.0139.01	Progression Free & Overall Survival	362	1	152	Yes	UNMETHYLATED	Mesenchymal
TCGA.06.0141.01	Progression Free & Overall Survival	313	1	145	Yes	UNMETHYLATED	Mesenchymal
TCGA.06.0149.01	Progression Free & Overall Survival	262	1	204	Yes	NA	Mesenchymal
TCGA.06.0152.01	Progression Free & Overall Survival	375	1	299	Yes	NA	Mesenchymal
TCGA.06.0154.01	Progression Free & Overall Survival	424	1	208	Yes	NA	Mesenchymal
TCGA.06.0155.01	Progression Free & Overall Survival	318	1	256	Yes	UNMETHYLATED	Mesenchymal
TCGA.06.0164.01	Progression Free & Overall Survival	1731	1	1428	Yes	NA	Mesenchymal
TCGA.06.0178.01	Progression Free & Overall Survival	1642	0	192	Yes	NA	Neural
TCGA.06.0179.01	Progression Free & Overall Survival	616	1	250	Yes	NA	Neural
TCGA.06.0194.01	Progression Free & Overall Survival	142	1	125	Yes	NA	Mesenchymal
TCGA.06.0195.01	Progression Free & Overall Survival	225	1	147	Yes	NA	Neural
TCGA.06.0208.01	Progression Free & Overall Survival	256	1	149	Yes	NA	Neural
TCGA.06.0216.01	Progression Free & Overall Survival	735	1	175	Yes	NA	Proneural
TCGA.06.0221.01	Progression Free & Overall Survival	603	1	260	Yes	NA	Neural
TCGA.06.0238.01	Progression Free & Overall Survival	405	1	311	Yes	NA	Proneural
TCGA.06.0409.01	Progression Free & Overall Survival	2201	1	334	Yes	NA	Mesenchymal
TCGA.06.0412.01	Progression Free & Overall Survival	291	1	130	Yes	NA	Mesenchymal
TCGA.06.0648.01	Progression Free & Overall Survival	298	1	202	Yes	NA	Proneural
TCGA.06.0650.01	Progression Free & Overall Survival	717	1	351	Yes	UNMETHYLATED	Mesenchymal
TCGA.06.0686.01	Progression Free & Overall Survival	286	0	160	Yes	NA	Proneural
TCGA.06.0743.01	Progression Free & Overall Survival	679	0	176	Yes	NA	Classical
TCGA.06.0875.01	Progression Free & Overall Survival	279	0	279	Yes	UNMETHYLATED	Proneural
TCGA.06.0939.01	Progression Free & Overall Survival	637	0	329	Yes	UNMETHYLATED	Neural
TCGA.06.1084.01	Progression Free & Overall Survival	226	0	208	Yes	METHYLATED	Mesenchymal
TCGA.06.2562.01	Progression Free & Overall Survival	86	0	151	Yes	UNMETHYLATED	Mesenchymal
TCGA.06.2565.01	Progression Free & Overall Survival	207	0	178	Yes	METHYLATED	Classical
TCGA.06.5408.01	Progression Free & Overall Survival	357	1	158	Yes	UNMETHYLATED	Classical
TCGA.06.5411.01	Progression Free & Overall Survival	254	1	214	Yes	UNMETHYLATED	Neural
TCGA.06.5413.01	Progression Free & Overall Survival	268	0	195	Yes	UNMETHYLATED	Neural
TCGA.06.5414.01	Progression Free & Overall Survival	273	0	167	Yes	UNMETHYLATED	Classical
TCGA.08.0353.01	Progression Free & Overall Survival	256	1	164	Yes	NA	Proneural
TCGA.08.0354.01	Progression Free & Overall Survival	546	1	253	Yes	NA	Classical
TCGA.08.0380.01	Progression Free & Overall Survival	454	1	151	Yes	NA	Neural
TCGA.08.0521.01	Progression Free & Overall Survival	146	1	125	Yes	NA	Classical
TCGA.08.0522.01	Progression Free & Overall Survival	635	1	266	Yes	NA	Mesenchymal
TCGA.08.0525.01	Progression Free & Overall Survival	486	1	343	Yes	NA	Classical
TCGA.12.0619.01	Progression Free & Overall Survival	1062	1	203	Yes	NA	Mesenchymal
TCGA.12.0654.01	Progression Free & Overall Survival	231	1	216	Yes	NA	Mesenchymal
TCGA.12.0656.01	Progression Free & Overall Survival	2883	1	1467	Yes	NA	Classical
TCGA.12.0688.01	Progression Free & Overall Survival	811	1	228	Yes	NA	Classical
TCGA.12.0703.01	Progression Free & Overall Survival	620	1	208	Yes	NA	Classical
TCGA.12.0773.01	Progression Free & Overall Survival	1315	1	725	Yes	NA	Neural
TCGA.12.0776.01	Progression Free & Overall Survival	296	1	127	Yes	NA	Mesenchymal
TCGA.12.0778.01	Progression Free & Overall Survival	454	1	232	Yes	NA	Mesenchymal
TCGA.12.1097.01	Progression Free & Overall Survival	442	1	166	Yes	UNMETHYLATED	Neural
TCGA.12.1597.01	Progression Free & Overall Survival	675	1	180	Yes	METHYLATED	Proneural
TCGA.12.1602.01	Progression Free & Overall Survival	206	1	140	Yes	METHYLATED	Proneural
TCGA.12.3644.01	Progression Free & Overall Survival	1818	1	1142	Yes	METHYLATED	Neural
TCGA.12.3646.01	Progression Free & Overall Survival	1339	1	1315	Yes	METHYLATED	Proneural
TCGA.12.3650.01	Progression Free & Overall Survival	333	1	239	Yes	UNMETHYLATED	Proneural
TCGA.12.3652.01	Progression Free & Overall Survival	1062	1	203	Yes	UNMETHYLATED	Classical
TCGA.12.3653.01	Progression Free & Overall Survival	442	1	224	Yes	UNMETHYLATED	Classical
TCGA.14.0865.01	Progression Free & Overall Survival	502	1	215	Yes	METHYLATED	Proneural
TCGA.14.1034.01	Progression Free & Overall Survival	485	1	282	Yes	METHYLATED	Mesenchymal
TCGA.14.1402.01	Progression Free & Overall Survival	975	1	333	Yes	METHYLATED	Classical
TCGA.14.1459.01	Progression Free & Overall Survival	378	1	275	Yes	METHYLATED	Neural
TCGA.15.0742.01	Progression Free & Overall Survival	419	1	232	Yes	NA	Classical
TCGA.19.1388.01	Progression Free & Overall Survival	394	1	148	Yes	METHYLATED	Mesenchymal
TCGA.19.2619.01	Progression Free & Overall Survival	294	0	146	Yes	METHYLATED	Classical
TCGA.19.2629.01	Progression Free & Overall Survival	737	1	145	Yes	UNMETHYLATED	Proneural
TCGA.19.5959.01	Progression Free & Overall Survival	161	0	318	Yes	METHYLATED	Classical
TCGA.26.1438.01	Progression Free & Overall Survival	305	0	158	Yes	UNMETHYLATED	Mesenchymal
TCGA.26.1439.01	Progression Free & Overall Survival	422	1	284	Yes	UNMETHYLATED	Classical
TCGA.26.1443.01	Progression Free & Overall Survival	217	0	217	Yes	METHYLATED	Classical
TCGA.27.1831.01	Progression Free & Overall Survival	505	1	144	Yes	UNMETHYLATED	Neural
TCGA.27.1832.01	Progression Free & Overall Survival	300	1	176	Yes	UNMETHYLATED	Mesenchymal
TCGA.27.1835.01	Progression Free & Overall Survival	648	1	157	Yes	METHYLATED	Classical
TCGA.27.1836.01	Progression Free & Overall Survival	914	1	172	Yes	METHYLATED	Proneural
TCGA.27.1837.01	Progression Free & Overall Survival	427	1	136	Yes	METHYLATED	Classical
TCGA.27.2519.01	Progression Free & Overall Survival	316	0	256	Yes	UNMETHYLATED	Mesenchymal
TCGA.28.1745.01	Progression Free & Overall Survival	345	0	317	Yes	UNMETHYLATED	Mesenchymal
TCGA.28.1749.01	Progression Free & Overall Survival	280	0	280	Yes	UNMETHYLATED	Classical
TCGA.28.1751.01	Progression Free & Overall Survival	232	0	219	Yes	UNMETHYLATED	Mesenchymal
TCGA.28.5208.01	Progression Free & Overall Survival	474	0	148	Yes	METHYLATED	Mesenchymal
TCGA.28.5214.01	Progression Free & Overall Survival	432	0	247	Yes	UNMETHYLATED	Mesenchymal
TCGA.28.5215.01	Progression Free & Overall Survival	335	1	164	Yes	METHYLATED	Mesenchymal
TCGA.28.5219.01	Progression Free & Overall Survival	259	0	258	Yes	METHYLATED	Classical
TCGA.28.5220.01	Progression Free & Overall Survival	319	0	262	Yes	UNMETHYLATED	Classical
TCGA.32.1986.01	Progression Free & Overall Survival	386	1	233	Yes	UNMETHYLATED	Mesenchymal
TCGA.32.2615.01	Progression Free & Overall Survival	485	1	131	Yes	UNMETHYLATED	Mesenchymal
TCGA.32.2616.01	Progression Free & Overall Survival	224	1	182	Yes	METHYLATED	Mesenchymal
TCGA.41.2572.01	Progression Free & Overall Survival	406	1	122	Yes	UNMETHYLATED	Classical
TCGA.41.2573.01	Progression Free & Overall Survival	272	0	167	Yes	METHYLATED	Proneural
TCGA.41.2575.01	Progression Free & Overall Survival	290	1	131	Yes	UNMETHYLATED	Proneural
TCGA.41.5651.01	Progression Free & Overall Survival	351	0	210	Yes	METHYLATED	Proneural
TCGA.76.4935.01	Progression Free & Overall Survival	328	0	328	Yes	METHYLATED	Proneural
TCGA.76.6191.01	Progression Free & Overall Survival	508	1	323	Yes	UNMETHYLATED	Proneural
TCGA.02.0001.01	Not Applicable	358	1	NA	NA	UNMETHYLATED	Classical
TCGA.02.0003.01	Not Applicable	144	1	NA	NA	UNMETHYLATED	Proneural
TCGA.02.0009.01	Not Applicable	NA	NA	NA	NA	METHYLATED	Classical
TCGA.02.0015.01	Not Applicable	627	1	NA	NA	NA	Classical
TCGA.02.0016.01	Not Applicable	1699	0	NA	NA	NA	Classical
TCGA.02.0024.01	Not Applicable	1615	1	NA	NA	UNMETHYLATED	Proneural
TCGA.02.0033.01	Not Applicable	NA	NA	NA	NA	METHYLATED	Mesenchymal
TCGA.02.0046.01	Not Applicable	NA	NA	NA	NA	METHYLATED	Proneural
TCGA.02.0047.01	Not Applicable	NA	NA	NA	NA	UNMETHYLATED	Proneural
TCGA.02.0048.01	Not Applicable	NA	NA	NA	NA	NA	Proneural
TCGA.02.0059.01	Not Applicable	NA	NA	NA	NA	NA	Mesenchymal
TCGA.02.0064.01	Not Applicable	600	1	NA	NA	METHYLATED	Mesenchymal
TCGA.02.0068.01	Not Applicable	804	1	NA	NA	NA	Classical
TCGA.02.0070.01	Not Applicable	762	0	NA	NA	NA	Classical
TCGA.02.0071.01	Not Applicable	NA	NA	NA	NA	UNMETHYLATED	Classical
TCGA.02.0079.01	Not Applicable	NA	NA	NA	NA	NA	Mesenchymal
TCGA.02.0084.01	Not Applicable	NA	NA	NA	NA	NA	Proneural
TCGA.02.0087.01	Not Applicable	NA	NA	NA	NA	NA	Proneural
TCGA.02.0099.01	Not Applicable	106	1	NA	NA	METHYLATED	Mesenchymal
TCGA.02.0104.01	Not Applicable	1977	1	NA	NA	NA	Proneural
TCGA.02.0106.01	Not Applicable	355	1	NA	NA	NA	Mesenchymal
TCGA.02.0107.01	Not Applicable	537	1	NA	NA	UNMETHYLATED	Mesenchymal
TCGA.02.0113.01	Not Applicable	2818	0	NA	NA	METHYLATED	Neural
TCGA.02.0114.01	Not Applicable	3041	1	NA	NA	METHYLATED	Proneural
TCGA.02.0258.01	Not Applicable	NA	NA	NA	NA	NA	Proneural
TCGA.02.0260.01	Not Applicable	NA	NA	NA	NA	NA	Classical
TCGA.02.0266.01	Not Applicable	NA	NA	NA	NA	NA	Classical
TCGA.02.0269.01	Not Applicable	NA	NA	NA	NA	NA	Classical
TCGA.02.0271.01	Not Applicable	NA	NA	NA	NA	NA	Classical
TCGA.02.0281.01	Not Applicable	NA	NA	NA	NA	NA	Proneural
TCGA.02.0285.01	Not Applicable	NA	NA	NA	NA	NA	Classical
TCGA.02.0321.01	Not Applicable	NA	NA	NA	NA	NA	Proneural
TCGA.02.0324.01	Not Applicable	NA	NA	NA	NA	NA	Neural
TCGA.02.0326.01	Not Applicable	NA	NA	NA	NA	NA	Mesenchymal
TCGA.02.0333.01	Not Applicable	NA	NA	NA	NA	NA	Classical
TCGA.02.0338.01	Not Applicable	NA	NA	NA	NA	NA	Proneural
TCGA.02.0339.01	Not Applicable	NA	NA	NA	NA	NA	Proneural
TCGA.02.0430.01	Not Applicable	321	1	NA	NA	NA	Classical
TCGA.02.0439.01	Not Applicable	NA	NA	NA	NA	NA	Proneural
TCGA.02.0446.01	Not Applicable	NA	NA	NA	NA	NA	Proneural
TCGA.02.0451.01	Not Applicable	NA	NA	NA	NA	NA	Neural
TCGA.02.0456.01	Not Applicable	NA	NA	NA	NA	NA	Mesenchymal
TCGA.02.2483.01	Not Applicable	466	0	NA	NA	METHYLATED	Proneural
TCGA.02.2486.01	Not Applicable	493	0	NA	NA	UNMETHYLATED	Mesenchymal
TCGA.06.0122.01	Not Applicable	NA	NA	NA	NA	UNMETHYLATED	Mesenchymal
TCGA.06.0124.01	Not Applicable	620	1	NA	NA	METHYLATED	Mesenchymal
TCGA.06.0126.01	Not Applicable	NA	NA	NA	NA	UNMETHYLATED	Classical
TCGA.06.0140.01	Not Applicable	NA	NA	NA	NA	NA	NA
TCGA.06.0142.01	Not Applicable	NA	NA	NA	NA	NA	NA
TCGA.06.0143.01	Not Applicable	357	1	NA	NA	UNMETHYLATED	Mesenchymal
TCGA.06.0145.01	Not Applicable	NA	NA	NA	NA	METHYLATED	Classical
TCGA.06.0148.01	Not Applicable	NA	NA	NA	NA	UNMETHYLATED	Classical
TCGA.06.0156.01	Not Applicable	178	1	NA	NA	NA	Proneural
TCGA.06.0157.01	Not Applicable	NA	NA	NA	NA	NA	Classical
TCGA.06.0158.01	Not Applicable	NA	NA	NA	NA	NA	Classical
TCGA.06.0160.01	Not Applicable	NA	NA	NA	NA	NA	NA
TCGA.06.0162.01	Not Applicable	104	1	NA	NA	NA	Neural
TCGA.06.0166.01	Not Applicable	NA	NA	NA	NA	NA	Proneural
TCGA.06.0167.01	Not Applicable	NA	NA	NA	NA	NA	NA
TCGA.06.0173.01	Not Applicable	NA	NA	NA	NA	NA	Neural
TCGA.06.0175.01	Not Applicable	NA	NA	NA	NA	NA	Mesenchymal
TCGA.06.0177.01	Not Applicable	NA	NA	NA	NA	NA	Proneural
TCGA.06.0182.01	Not Applicable	NA	NA	NA	NA	NA	Neural
TCGA.06.0184.01	Not Applicable	1228	0	NA	NA	NA	Mesenchymal
TCGA.06.0187.01	Not Applicable	828	1	NA	NA	NA	Classical
TCGA.06.0188.01	Not Applicable	866	0	NA	NA	NA	Neural
TCGA.06.0189.01	Not Applicable	469	1	NA	NA	NA	Mesenchymal
TCGA.06.0192.01	Not Applicable	557	0	NA	NA	NA	Mesenchymal
TCGA.06.0197.01	Not Applicable	NA	NA	NA	NA	NA	Mesenchymal
TCGA.06.0201.01	Not Applicable	NA	NA	NA	NA	NA	Mesenchymal
TCGA.06.0206.01	Not Applicable	233	1	NA	NA	NA	Mesenchymal
TCGA.06.0210.01	Not Applicable	NA	NA	NA	NA	NA	Mesenchymal
TCGA.06.0213.01	Not Applicable	NA	NA	NA	NA	NA	Neural
TCGA.06.0214.01	Not Applicable	NA	NA	NA	NA	NA	Neural
TCGA.06.0219.01	Not Applicable	NA	NA	NA	NA	NA	Neural
TCGA.06.0237.01	Not Applicable	415	1	NA	NA	NA	Neural
TCGA.06.0240.01	Not Applicable	NA	NA	NA	NA	NA	NA
TCGA.06.0241.01	Not Applicable	455	0	NA	NA	NA	Proneural
TCGA.06.0394.01	Not Applicable	NA	NA	NA	NA	NA	Classical
TCGA.06.0397.01	Not Applicable	274	1	NA	NA	NA	Mesenchymal
TCGA.06.0402.01	Not Applicable	NA	NA	NA	NA	NA	Classical
TCGA.06.0410.01	Not Applicable	NA	NA	NA	NA	NA	Proneural
TCGA.06.0413.01	Not Applicable	NA	NA	NA	NA	NA	Proneural
TCGA.06.0414.01	Not Applicable	1068	1	NA	NA	NA	Proneural
TCGA.06.0644.01	Not Applicable	375	0	NA	NA	NA	Mesenchymal
TCGA.06.0645.01	Not Applicable	NA	NA	NA	NA	NA	Mesenchymal
TCGA.06.0649.01	Not Applicable	NA	NA	NA	NA	NA	Neural
TCGA.06.0744.01	Not Applicable	595	0	NA	NA	NA	Classical
TCGA.06.0747.01	Not Applicable	82	1	NA	NA	NA	Classical
TCGA.06.0749.01	Not Applicable	82	1	NA	NA	NA	Neural
TCGA.06.0750.01	Not Applicable	NA	NA	NA	NA	NA	Mesenchymal
TCGA.06.0876.01	Not Applicable	271	0	NA	NA	METHYLATED	Classical
TCGA.06.0877.01	Not Applicable	NA	NA	NA	NA	METHYLATED	Classical
TCGA.06.0878.01	Not Applicable	218	0	NA	NA	UNMETHYLATED	Mesenchymal
TCGA.06.0881.01	Not Applicable	178	0	NA	NA	UNMETHYLATED	Mesenchymal
TCGA.06.0882.01	Not Applicable	165	0	NA	NA	UNMETHYLATED	Neural
TCGA.06.1086.01	Not Applicable	208	1	NA	NA	UNMETHYLATED	Mesenchymal
TCGA.06.1087.01	Not Applicable	123	1	NA	NA	UNMETHYLATED	Proneural
TCGA.06.1800.01	Not Applicable	815	1	NA	NA	METHYLATED	Mesenchymal
TCGA.06.1801.01	Not Applicable	263	0	NA	NA	UNMETHYLATED	Proneural
TCGA.06.1802.01	Not Applicable	240	0	NA	NA	METHYLATED	Mesenchymal
TCGA.06.1804.01	Not Applicable	NA	NA	NA	NA	METHYLATED	Classical
TCGA.06.1805.01	Not Applicable	128	0	NA	NA	UNMETHYLATED	Proneural
TCGA.06.2557.01	Not Applicable	NA	NA	NA	NA	UNMETHYLATED	Mesenchymal
TCGA.06.2558.01	Not Applicable	NA	NA	NA	NA	UNMETHYLATED	Proneural
TCGA.06.2559.01	Not Applicable	150	1	NA	NA	METHYLATED	Proneural
TCGA.06.2561.01	Not Applicable	282	0	NA	NA	UNMETHYLATED	Mesenchymal
TCGA.06.2563.01	Not Applicable	259	0	NA	NA	METHYLATED	Classical
TCGA.06.2564.01	Not Applicable	NA	NA	NA	NA	UNMETHYLATED	Classical
TCGA.06.2566.01	Not Applicable	182	1	NA	NA	UNMETHYLATED	Neural
TCGA.06.2567.01	Not Applicable	133	1	NA	NA	METHYLATED	Neural
TCGA.06.2569.01	Not Applicable	NA	NA	NA	NA	UNMETHYLATED	Mesenchymal
TCGA.06.2570.01	Not Applicable	285	0	NA	NA	METHYLATED	Proneural
TCGA.06.5410.01	Not Applicable	NA	NA	NA	NA	METHYLATED	Mesenchymal
TCGA.06.5415.01	Not Applicable	260	0	NA	NA	UNMETHYLATED	Classical
TCGA.06.5416.01	Not Applicable	204	0	NA	NA	UNMETHYLATED	Proneural
TCGA.06.5417.01	Not Applicable	155	0	NA	NA	METHYLATED	Proneural
TCGA.06.5418.01	Not Applicable	NA	NA	NA	NA	UNMETHYLATED	Mesenchymal
TCGA.06.5856.01	Not Applicable	NA	NA	NA	NA	UNMETHYLATED	Classical
TCGA.06.5859.01	Not Applicable	139	0	NA	NA	UNMETHYLATED	Neural
TCGA.06.6389.01	Not Applicable	237	0	NA	NA	METHYLATED	Proneural
TCGA.06.6390.01	Not Applicable	164	1	NA	NA	UNMETHYLATED	Classical
TCGA.06.6391.01	Not Applicable	NA	NA	NA	NA	METHYLATED	Proneural
TCGA.08.0244.01	Not Applicable	690	1	NA	NA	NA	Classical
TCGA.08.0245.01	Not Applicable	NA	NA	NA	NA	NA	Proneural
TCGA.08.0344.01	Not Applicable	NA	NA	NA	NA	NA	Proneural
TCGA.08.0345.01	Not Applicable	NA	NA	NA	NA	NA	Proneural
TCGA.08.0348.01	Not Applicable	370	1	NA	NA	NA	Proneural
TCGA.08.0350.01	Not Applicable	NA	NA	NA	NA	NA	Proneural
TCGA.08.0351.01	Not Applicable	1987	1	NA	NA	NA	Proneural
TCGA.08.0352.01	Not Applicable	NA	NA	NA	NA	NA	Mesenchymal
TCGA.08.0355.01	Not Applicable	747	1	NA	NA	NA	Classical
TCGA.08.0356.01	Not Applicable	946	1	NA	NA	NA	Classical
TCGA.08.0357.01	Not Applicable	1143	1	NA	NA	NA	Classical
TCGA.08.0358.01	Not Applicable	678	1	NA	NA	NA	Classical
TCGA.08.0359.01	Not Applicable	NA	NA	NA	NA	NA	Proneural
TCGA.08.0360.01	Not Applicable	468	1	NA	NA	NA	Mesenchymal
TCGA.08.0373.01	Not Applicable	NA	NA	NA	NA	NA	Mesenchymal
TCGA.08.0375.01	Not Applicable	NA	NA	NA	NA	NA	Classical
TCGA.08.0385.01	Not Applicable	NA	NA	NA	NA	NA	Proneural
TCGA.08.0386.01	Not Applicable	548	1	NA	NA	NA	Neural
TCGA.08.0389.01	Not Applicable	467	1	NA	NA	NA	Neural
TCGA.08.0390.01	Not Applicable	425	1	NA	NA	NA	Mesenchymal
TCGA.08.0392.01	Not Applicable	NA	NA	NA	NA	NA	Mesenchymal
TCGA.08.0509.01	Not Applicable	NA	NA	NA	NA	NA	Mesenchymal
TCGA.08.0510.01	Not Applicable	130	1	NA	NA	NA	Mesenchymal
TCGA.08.0511.01	Not Applicable	235	1	NA	NA	NA	Classical
TCGA.08.0512.01	Not Applicable	NA	NA	NA	NA	NA	Mesenchymal
TCGA.08.0514.01	Not Applicable	NA	NA	NA	NA	NA	Classical
TCGA.08.0516.01	Not Applicable	NA	NA	NA	NA	NA	Classical
TCGA.08.0517.01	Not Applicable	NA	NA	NA	NA	NA	Proneural
TCGA.08.0518.01	Not Applicable	NA	NA	NA	NA	NA	Classical
TCGA.08.0520.01	Not Applicable	NA	NA	NA	NA	NA	Neural
TCGA.08.0529.01	Not Applicable	560	1	NA	NA	NA	Classical
TCGA.08.0531.01	Not Applicable	230	1	NA	NA	NA	Classical
TCGA.12.0618.01	Not Applicable	395	1	NA	NA	NA	Proneural
TCGA.12.0620.01	Not Applicable	318	1	NA	NA	NA	Mesenchymal
TCGA.12.0657.01	Not Applicable	NA	NA	NA	NA	NA	Classical
TCGA.12.0692.01	Not Applicable	NA	NA	NA	NA	NA	Classical
TCGA.12.0707.01	Not Applicable	NA	NA	NA	NA	NA	Neural
TCGA.12.0818.01	Not Applicable	2791	1	NA	NA	METHYLATED	Proneural
TCGA.12.0819.01	Not Applicable	754	1	NA	NA	METHYLATED	Classical
TCGA.12.0820.01	Not Applicable	562	1	NA	NA	UNMETHYLATED	Classical
TCGA.12.0821.01	Not Applicable	323	1	NA	NA	UNMETHYLATED	Neural
TCGA.12.0822.01	Not Applicable	715	1	NA	NA	METHYLATED	Neural
TCGA.12.0826.01	Not Applicable	NA	NA	NA	NA	UNMETHYLATED	Neural
TCGA.12.0827.01	Not Applicable	1179	1	NA	NA	METHYLATED	Mesenchymal
TCGA.12.0829.01	Not Applicable	626	1	NA	NA	METHYLATED	Mesenchymal
TCGA.12.1088.01	Not Applicable	3881	1	NA	NA	UNMETHYLATED	Mesenchymal
TCGA.12.1089.01	Not Applicable	177	1	NA	NA	UNMETHYLATED	Neural
TCGA.12.1090.01	Not Applicable	231	1	NA	NA	METHYLATED	Mesenchymal
TCGA.12.1091.01	Not Applicable	1010	1	NA	NA	METHYLATED	Classical
TCGA.12.1092.01	Not Applicable	661	1	NA	NA	METHYLATED	Mesenchymal
TCGA.12.1093.01	Not Applicable	486	1	NA	NA	UNMETHYLATED	Mesenchymal
TCGA.12.1094.01	Not Applicable	372	1	NA	NA	UNMETHYLATED	Classical
TCGA.12.1096.01	Not Applicable	NA	NA	NA	NA	UNMETHYLATED	Mesenchymal
TCGA.12.1098.01	Not Applicable	121	1	NA	NA	UNMETHYLATED	Classical
TCGA.12.1099.01	Not Applicable	126	1	NA	NA	UNMETHYLATED	Proneural
TCGA.12.1598.01	Not Applicable	476	1	NA	NA	METHYLATED	Neural
TCGA.12.3649.01	Not Applicable	NA	NA	NA	NA	UNMETHYLATED	Neural
TCGA.12.5299.01	Not Applicable	98	1	NA	NA	UNMETHYLATED	Classical
TCGA.12.5301.01	Not Applicable	62	1	NA	NA	METHYLATED	Neural
TCGA.14.0736.01	Not Applicable	460	1	NA	NA	UNMETHYLATED	Mesenchymal
TCGA.14.0781.01	Not Applicable	NA	NA	NA	NA	UNMETHYLATED	Mesenchymal
TCGA.14.0783.01	Not Applicable	189	1	NA	NA	METHYLATED	Mesenchymal
TCGA.14.0786.01	Not Applicable	701	1	NA	NA	METHYLATED	Classical
TCGA.14.0787.01	Not Applicable	NA	NA	NA	NA	METHYLATED	Classical
TCGA.14.0790.01	Not Applicable	419	1	NA	NA	METHYLATED	Classical
TCGA.14.0812.01	Not Applicable	NA	NA	NA	NA	METHYLATED	Neural
TCGA.14.0813.01	Not Applicable	NA	NA	NA	NA	METHYLATED	Proneural
TCGA.14.0817.01	Not Applicable	NA	NA	NA	NA	UNMETHYLATED	Neural
TCGA.14.0866.01	Not Applicable	801	1	NA	NA	METHYLATED	Neural
TCGA.14.0867.01	Not Applicable	NA	NA	NA	NA	METHYLATED	Mesenchymal
TCGA.14.0871.01	Not Applicable	880	1	NA	NA	UNMETHYLATED	Mesenchymal
TCGA.14.1037.01	Not Applicable	587	1	NA	NA	UNMETHYLATED	Mesenchymal
TCGA.14.1396.01	Not Applicable	NA	NA	NA	NA	METHYLATED	Mesenchymal
TCGA.14.1401.01	Not Applicable	NA	NA	NA	NA	METHYLATED	Proneural
TCGA.14.1451.01	Not Applicable	NA	NA	NA	NA	UNMETHYLATED	Proneural
TCGA.14.1452.01	Not Applicable	216	1	NA	NA	METHYLATED	Mesenchymal
TCGA.14.1453.01	Not Applicable	NA	NA	NA	NA	UNMETHYLATED	Classical
TCGA.14.1454.01	Not Applicable	918	1	NA	NA	UNMETHYLATED	Proneural
TCGA.14.1455.01	Not Applicable	NA	NA	NA	NA	METHYLATED	Proneural
TCGA.14.1458.01	Not Applicable	203	1	NA	NA	METHYLATED	Proneural
TCGA.14.1794.01	Not Applicable	30	1	NA	NA	UNMETHYLATED	Proneural
TCGA.14.1795.01	Not Applicable	NA	NA	NA	NA	METHYLATED	Proneural
TCGA.14.1821.01	Not Applicable	541	1	NA	NA	METHYLATED	Proneural
TCGA.14.1823.01	Not Applicable	543	1	NA	NA	METHYLATED	Mesenchymal
TCGA.14.1827.01	Not Applicable	NA	NA	NA	NA	METHYLATED	Neural
TCGA.14.1829.01	Not Applicable	218	0	NA	NA	UNMETHYLATED	Neural
TCGA.14.2554.01	Not Applicable	532	1	NA	NA	UNMETHYLATED	Neural
TCGA.14.2555.01	Not Applicable	242	0	NA	NA	METHYLATED	Neural
TCGA.14.3476.01	Not Applicable	NA	NA	NA	NA	UNMETHYLATED	Neural
TCGA.14.3477.01	Not Applicable	115	0	NA	NA	UNMETHYLATED	Proneural
TCGA.15.1444.01	Not Applicable	NA	NA	NA	NA	METHYLATED	NA
TCGA.15.1446.01	Not Applicable	581	0	NA	NA	UNMETHYLATED	Classical
TCGA.15.1447.01	Not Applicable	1618	0	NA	NA	METHYLATED	Proneural
TCGA.15.1449.01	Not Applicable	404	1	NA	NA	METHYLATED	Proneural
TCGA.16.0846.01	Not Applicable	NA	NA	NA	NA	METHYLATED	Proneural
TCGA.16.0848.01	Not Applicable	535	1	NA	NA	METHYLATED	Proneural
TCGA.16.0849.01	Not Applicable	793	0	NA	NA	METHYLATED	Proneural
TCGA.16.0850.01	Not Applicable	498	1	NA	NA	UNMETHYLATED	Proneural
TCGA.16.0861.01	Not Applicable	NA	NA	NA	NA	UNMETHYLATED	Classical
TCGA.16.1045.01	Not Applicable	883	1	NA	NA	METHYLATED	Mesenchymal
TCGA.16.1047.01	Not Applicable	NA	NA	NA	NA	UNMETHYLATED	Classical
TCGA.16.1048.01	Not Applicable	NA	NA	NA	NA	NA	NA
TCGA.16.1055.01	Not Applicable	313	1	NA	NA	UNMETHYLATED	Classical
TCGA.16.1056.01	Not Applicable	426	1	NA	NA	UNMETHYLATED	Classical
TCGA.16.1060.01	Not Applicable	NA	NA	NA	NA	UNMETHYLATED	Mesenchymal
TCGA.16.1460.01	Not Applicable	195	0	NA	NA	METHYLATED	Proneural
TCGA.19.0955.01	Not Applicable	358	0	NA	NA	METHYLATED	Classical
TCGA.19.0957.01	Not Applicable	666	1	NA	NA	UNMETHYLATED	Proneural
TCGA.19.0960.01	Not Applicable	262	0	NA	NA	METHYLATED	Proneural
TCGA.19.0962.01	Not Applicable	NA	NA	NA	NA	METHYLATED	Mesenchymal
TCGA.19.0963.01	Not Applicable	434	1	NA	NA	UNMETHYLATED	Neural
TCGA.19.0964.01	Not Applicable	103	0	NA	NA	METHYLATED	Classical
TCGA.19.1385.01	Not Applicable	327	1	NA	NA	METHYLATED	Mesenchymal
TCGA.19.1386.01	Not Applicable	276	1	NA	NA	UNMETHYLATED	Classical
TCGA.19.1387.01	Not Applicable	181	0	NA	NA	METHYLATED	Proneural
TCGA.19.1389.01	Not Applicable	141	1	NA	NA	UNMETHYLATED	Mesenchymal
TCGA.19.1390.01	Not Applicable	NA	NA	NA	NA	METHYLATED	Proneural
TCGA.19.1392.01	Not Applicable	NA	NA	NA	NA	METHYLATED	Proneural
TCGA.19.1786.01	Not Applicable	NA	NA	NA	NA	UNMETHYLATED	Classical
TCGA.19.1787.01	Not Applicable	385	1	NA	NA	METHYLATED	Mesenchymal
TCGA.19.1788.01	Not Applicable	NA	NA	NA	NA	METHYLATED	Proneural
TCGA.19.1789.01	Not Applicable	99	1	NA	NA	METHYLATED	Classical
TCGA.19.1791.01	Not Applicable	NA	NA	NA	NA	UNMETHYLATED	Neural
TCGA.19.2620.01	Not Applicable	148	1	NA	NA	METHYLATED	Neural
TCGA.19.2621.01	Not Applicable	NA	NA	NA	NA	METHYLATED	Classical
TCGA.19.2623.01	Not Applicable	229	0	NA	NA	METHYLATED	Mesenchymal
TCGA.19.2624.01	Not Applicable	NA	NA	NA	NA	UNMETHYLATED	Proneural
TCGA.19.2625.01	Not Applicable	NA	NA	NA	NA	UNMETHYLATED	Classical
TCGA.19.2631.01	Not Applicable	NA	NA	NA	NA	METHYLATED	Classical
TCGA.19.4068.01	Not Applicable	137	0	NA	NA	UNMETHYLATED	Classical
TCGA.19.5947.01	Not Applicable	NA	NA	NA	NA	UNMETHYLATED	Mesenchymal
TCGA.19.5950.01	Not Applicable	343	0	NA	NA	METHYLATED	Classical
TCGA.19.5951.01	Not Applicable	244	1	NA	NA	UNMETHYLATED	Classical
TCGA.19.5952.01	Not Applicable	NA	NA	NA	NA	UNMETHYLATED	Classical
TCGA.19.5954.01	Not Applicable	242	0	NA	NA	METHYLATED	Classical
TCGA.19.5955.01	Not Applicable	NA	NA	NA	NA	METHYLATED	Mesenchymal
TCGA.19.5958.01	Not Applicable	164	0	NA	NA	UNMETHYLATED	Classical
TCGA.19.5960.01	Not Applicable	165	0	NA	NA	UNMETHYLATED	Proneural
TCGA.26.1440.01	Not Applicable	296	0	NA	NA	UNMETHYLATED	Classical
TCGA.26.1442.01	Not Applicable	953	0	NA	NA	METHYLATED	Proneural
TCGA.26.1799.01	Not Applicable	285	1	NA	NA	UNMETHYLATED	Neural
TCGA.26.5132.01	Not Applicable	286	0	NA	NA	METHYLATED	Classical
TCGA.26.5134.01	Not Applicable	NA	NA	NA	NA	UNMETHYLATED	Proneural
TCGA.26.5135.01	Not Applicable	NA	NA	NA	NA	METHYLATED	Proneural
TCGA.26.5136.01	Not Applicable	NA	NA	NA	NA	METHYLATED	Mesenchymal
TCGA.26.5139.01	Not Applicable	NA	NA	NA	NA	UNMETHYLATED	Mesenchymal
TCGA.27.1830.01	Not Applicable	154	1	NA	NA	METHYLATED	Proneural
TCGA.27.1833.01	Not Applicable	737	1	NA	NA	UNMETHYLATED	Classical
TCGA.27.1834.01	Not Applicable	1233	1	NA	NA	METHYLATED	Neural
TCGA.27.2521.01	Not Applicable	316	0	NA	NA	METHYLATED	Proneural
TCGA.27.2524.01	Not Applicable	231	1	NA	NA	UNMETHYLATED	Mesenchymal
TCGA.27.2526.01	Not Applicable	NA	NA	NA	NA	UNMETHYLATED	Neural
TCGA.27.2527.01	Not Applicable	438	1	NA	NA	METHYLATED	Mesenchymal
TCGA.28.1746.01	Not Applicable	6	0	NA	NA	METHYLATED	Proneural
TCGA.28.1747.01	Not Applicable	77	1	NA	NA	METHYLATED	Classical
TCGA.28.1752.01	Not Applicable	258	0	NA	NA	METHYLATED	Neural
TCGA.28.1753.01	Not Applicable	NA	NA	NA	NA	UNMETHYLATED	Mesenchymal
TCGA.28.1755.01	Not Applicable	47	1	NA	NA	UNMETHYLATED	Classical
TCGA.28.1756.01	Not Applicable	86	0	NA	NA	METHYLATED	Proneural
TCGA.28.1757.01	Not Applicable	NA	NA	NA	NA	METHYLATED	Classical
TCGA.28.2501.01	Not Applicable	NA	NA	NA	NA	NA	NA
TCGA.28.2502.01	Not Applicable	NA	NA	NA	NA	UNMETHYLATED	Mesenchymal
TCGA.28.2509.01	Not Applicable	145	0	NA	NA	METHYLATED	Mesenchymal
TCGA.28.2510.01	Not Applicable	NA	NA	NA	NA	NA	NA
TCGA.28.2514.01	Not Applicable	160	0	NA	NA	UNMETHYLATED	Classical
TCGA.28.5204.01	Not Applicable	454	1	NA	NA	UNMETHYLATED	Neural
TCGA.28.5207.01	Not Applicable	343	1	NA	NA	UNMETHYLATED	Mesenchymal
TCGA.28.5209.01	Not Applicable	77	0	NA	NA	METHYLATED	Mesenchymal
TCGA.28.5213.01	Not Applicable	298	0	NA	NA	UNMETHYLATED	Mesenchymal
TCGA.28.5216.01	Not Applicable	415	0	NA	NA	UNMETHYLATED	Mesenchymal
TCGA.28.5218.01	Not Applicable	157	1	NA	NA	UNMETHYLATED	Mesenchymal
TCGA.28.6450.01	Not Applicable	165	1	NA	NA	UNMETHYLATED	Classical
TCGA.32.1976.01	Not Applicable	NA	NA	NA	NA	METHYLATED	Proneural
TCGA.32.1977.01	Not Applicable	NA	NA	NA	NA	METHYLATED	Classical
TCGA.32.1978.01	Not Applicable	NA	NA	NA	NA	UNMETHYLATED	Classical
TCGA.32.1979.01	Not Applicable	NA	NA	NA	NA	METHYLATED	Classical
TCGA.32.1980.01	Not Applicable	NA	NA	NA	NA	UNMETHYLATED	Neural
TCGA.32.1982.01	Not Applicable	NA	NA	NA	NA	METHYLATED	Neural
TCGA.32.1987.01	Not Applicable	452	1	NA	NA	UNMETHYLATED	Mesenchymal
TCGA.32.1991.01	Not Applicable	515	1	NA	NA	UNMETHYLATED	Classical
TCGA.32.2491.01	Not Applicable	372	1	NA	NA	UNMETHYLATED	Mesenchymal
TCGA.32.2495.01	Not Applicable	457	1	NA	NA	UNMETHYLATED	Classical
TCGA.32.2498.01	Not Applicable	NA	NA	NA	NA	NA	NA
TCGA.32.2632.01	Not Applicable	NA	NA	NA	NA	UNMETHYLATED	Mesenchymal
TCGA.32.2634.01	Not Applicable	270	0	NA	NA	METHYLATED	Proneural
TCGA.32.2638.01	Not Applicable	224	0	NA	NA	METHYLATED	Classical
TCGA.32.4208.01	Not Applicable	400	0	NA	NA	METHYLATED	Proneural
TCGA.32.4209.01	Not Applicable	338	0	NA	NA	METHYLATED	Mesenchymal
TCGA.32.4210.01	Not Applicable	NA	NA	NA	NA	UNMETHYLATED	Proneural
TCGA.32.4211.01	Not Applicable	383	1	NA	NA	UNMETHYLATED	Neural
TCGA.32.4213.01	Not Applicable	357	0	NA	NA	METHYLATED	Mesenchymal
TCGA.32.4719.01	Not Applicable	330	1	NA	NA	UNMETHYLATED	Classical
TCGA.41.2571.01	Not Applicable	NA	NA	NA	NA	UNMETHYLATED	Proneural
TCGA.41.3392.01	Not Applicable	NA	NA	NA	NA	UNMETHYLATED	Neural
TCGA.41.3393.01	Not Applicable	135	1	NA	NA	UNMETHYLATED	Mesenchymal
TCGA.41.3915.01	Not Applicable	360	1	NA	NA	METHYLATED	Mesenchymal
TCGA.41.4097.01	Not Applicable	NA	NA	NA	NA	UNMETHYLATED	Mesenchymal
TCGA.76.4927.01	Not Applicable	NA	NA	NA	NA	UNMETHYLATED	Neural
TCGA.76.4928.01	Not Applicable	94	1	NA	NA	METHYLATED	Classical
TCGA.76.4929.01	Not Applicable	NA	NA	NA	NA	METHYLATED	Neural
TCGA.76.4932.01	Not Applicable	1458	1	NA	NA	METHYLATED	Proneural
TCGA.76.4934.01	Not Applicable	NA	NA	NA	NA	METHYLATED	Proneural
TCGA.76.6285.01	Not Applicable	NA	NA	NA	NA	UNMETHYLATED	Proneural
TCGA.81.5910.01	Not Applicable	NA	NA	NA	NA	UNMETHYLATED	Classical
TCGA.87.5896.01	Not Applicable	800	0	NA	NA	UNMETHYLATED	Classical
