# Supplementary material for: A 35-gene signature discriminates between rapidly- and slowly-progressing glioblastoma multiforme and predicts survival in known subtypes of the cancer
Source: BMC Cancer. 2018 Apr 3;18:377. doi: 10.1186/s12885-018-4103-5 (PMC5883543; doi:10.1186/s12885-018-4103-5)
Supplement: Supplementary file 3 — Unguided principal component analysis to identify batch effect in the TCGA data set as a function of genes from chemoradioresistance-associated pathways. p=0.118, indicating absence of significant batch effect in the data. Samples in each batch are denoted by a different colour and symbol. (TXT 2.05 kb) [file 12885_2018_4103_MOESM3_ESM.txt]

ABCA1
ABCA3
ABCA5
ABCA8
ABCB1
ABCC1
ABCC3
ABCC4
ABCC5
ABCG1
ABCG2
ABL1
ACACA
AKT1
ALDH6A1
ANAPC10
APC
AREG
ATM
BAX
BID
BIRC3
BMP2
BMP7
BMPR1A
BMPR2
BUB1B
CACNB2
CACNB3
CACNB4
CACNG4
CAMK2B
CAMK2G
CAPN2
CASP3
CASP7
CCNA1
CCNA2
CCNB1
CCNB2
CCND1
CCND2
CCND3
CCNE1
CCNE2
CCNG2
CD14
CD82
CDC14B
CDC20
CDC25B
CDC6
CDC7
CDK2
CDK4
CDKN1A
CDKN1B
CDKN1C
CDKN2A
CDKN2C
CFLAR
CHD8
CHEK1
CHEK2
CHUK
CSF2RA
CSF2RB
CSNK1E
CTNNBIP1
CXXC4
DAAM1
DBF4
DCN
DDB2
DDIT3
DDIT4
DKK1
DUSP1
DUSP10
DUSP4
DUSP5
DUSP6
DUSP8
E2F3
ECSIT
EGFR
EIF4E2
EIF4EBP1
ERBB3
ERBB4
ESPL1
EXO1
FAS
FBP1
FEN1
FGF1
FGF12
FGF13
FGF14
FGF2
FGF9
FGFR3
FLNA
FLNB
FLNC
FOS
FOSL1
FOXO1
FST
FZD1
FZD2
FZD3
FZD5
FZD6
FZD7
GADD45A
GADD45B
GADD45G
GCLC
GCLM
GGT5
GHR
GNA12
GPX1
GPX3
GPX7
GSK3B
GSR
GSTA4
GSTK1
GSTM3
GSTM4
GSTM5
GSTO1
GSTT1
GSTZ1
GTSE1
GYS1
HDAC2
HK1
HSPA1A
HSPA1B
HSPA2
HSPA6
HSPB1
ID1
ID2
ID3
ID4
IDH1
IFNGR1
IGFBP3
IL10RA
IL10RB
IL11RA
IL13RA1
IL13RA2
IL15RA
IL1B
IL1R2
IL1RAP
IL4R
IL6
IL6ST
IL7
IL7R
IMPA1
IMPA2
IMPAD1
INHBB
INPP5E
IPP
IRF9
IRS1
IRS2
ISYNA1
ITPKB
ITPKC
JUN
KDR
LAP3
LEFTY2
LIF
LIFR
LIG1
LRP5
LRP6
LTBP1
MAD1L1
MAD2L1
MAP3K4
MAP3K5
MAP3K6
MAP3K7
MAP3K8
MAP4K3
MAPK1
MAPK10
MAPK12
MAPT
MCM2
MCM3
MCM4
MCM5
MCM6
MCM7
MECOM
MEF2C
MGST2
MINPP1
MKNK1
MKNK2
MMP7
MRAS
MSH2
MYC
NFAT5
NFKBIA
NLK
NRAS
NTHL1
NTRK2
ODC1
OSMR
PAK3
PARP2
PCK2
PCNA
PDGFA
PDGFRA
PDGFRB
PDK1
PERP
PGD
PGF
PHKA1
PHKG1
PI4KA
PIK3C2A
PIK3C2B
PIK3CA
PIK3R1
PIK3R3
PIM1
PIP4K2A
PLA2G2A
PLA2G4A
PLA2G5
PLCB1
PLCB4
PLCD1
PLCE1
PLCG2
PLK1
PMAIP1
PMS2
POLB
POLD4
POLE2
POLE3
PPARGC1A
PPM1D
PPP1R3C
PPP3R1
PRKAB2
PRKAG2
PRKAR2B
PRKCB
PRKDC
PRKX
PTGS2
PTPN6
PTPRF
PTTG1
PYGB
PYGL
RAC2
RASGRP1
RASGRP3
RBX1
RFC2
RFC3
RFC4
RFC5
ROCK2
RPA2
RPA3
RPRM
RPS6KA1
RPS6KA2
RPS6KA3
RPS6KA5
RRAS
RRAS2
RRM1
RRM2
RTN1
SENP2
SERPINE1
SESN1
SFRP1
SFRP4
SH2B2
SHC1
SHC2
SHC3
SLC25A20
SMAD1
SMAD5
SMAD7
SMC3
SMS
SOCS2
SPHK1
SPRY1
SPRY2
SPRY4
SREBF1
STAG3L4
STAM
STAT1
STAT5A
STEAP3
STMN1
STT3A
TAP1
TBL1XR1
TCF7L1
TCF7L2
TDG
TFDP1
TFDP2
TGFB1
TGFB1I1
TGFB2
TGFB3
TGFBR2
THBS1
THBS2
THBS3
THBS4
TMEM39A
TNFRSF1A
TNFSF10
TP53
TP53I3
TTK
TYK2
UXT
VEGFA
WEE1
WIF1
WNT5A
YWHAH
ZFYVE16
ZMAT3
